# Supplementary material for: Inflammation and Immunity Gene Expression Patterns and Machine Learning Approaches in Association with Response to Immune-Checkpoint Inhibitors-Based Treatments in Clear-Cell Renal Carcinoma
Source: Cancers (Basel). 2023 Nov 29;15(23):5637. doi: 10.3390/cancers15235637 (PMC10705515; doi:10.3390/cancers15235637)
Supplement: Supplementary file 1 [file cancers-15-05637-s001.zip]

Archive with 7 entries (7 files):
- File S1. ML.R
- Table S1. Clinicopathological data.xlsx
- Table S2. BASELINE CB AND PD.xlsx
- Table S3. AFTER CB AND PD.xlsx
- Table S4. CB BEFORE AND AFTER.xlsx
- Table S5. PD BEFORE AND AFTER.xlsx
- Table S6. ICI VERSUS TKI.xlsx
