# Supplementary material for: Inflammation and Immunity Gene Expression Patterns and Machine Learning Approaches in Association with Response to Immune-Checkpoint Inhibitors-Based Treatments in Clear-Cell Renal Carcinoma
Source: Cancers (Basel). 2023 Nov 29;15(23):5637. doi: 10.3390/cancers15235637 (PMC10705515; doi:10.3390/cancers15235637)
Supplement: Supplementary file 1 [file cancers-15-05637-s001.zip › Table S1. Clinicopathological data.xlsx]

## Sheet: Φύλλο1
Lab Code	Age	PS	GENDER	BMI	PREVIOUS NEPHRECTOMY	TNM	HISTOLOGICAL SUBTYPE	PRESENCE OF NECROSIS	EXTRACAPSULAR EXTENSION OF TUMOUR	PRESENCE OF MACROSCOPIC VASCULAR INVASION OR MICROVASCULAR	IMDC score	Regimen	PREVIOUS TARGETED OR IMMUNOTHERAPY	3 months	TOXICITY	DEATH
AT1	46	0	male	27.8	yes	pT3aNxMo	clear cell	no	no	no	good	Nivo/Cabo	no	CD	no
AT2	83	0	male	33	yes	pT3aNxM0	clear cell	n/a	no	n/a	good	Nivo/Cabo	no	CD	mucositis gr2
AT3	69	0	female	27.34	no	cTxN1M1	clear cell	yes	n/a	n/a	intermediate	Nivo/Ipi	no	CD	no	Death
AT4	52	0	male	23.66	yes	pT3aNxM0	clear cell	yes	yes	no	good	Nivo/Cabo	no	CD	no
AT5	55	0	male	31	no	cT4NxM1	clear cell	yes	yes	yes	poor	Nivo/Ipi	no	PD	no	Death
AT6	77	0	male	27.34	yes	pT3N0	clear cell	yes	no	yes	good	Nivo/Cabo	no	PD	colitis gr3
AT7	61	0	male	25.95	yes	pT1Nx	clear cell	no	no	n/a	good	pembro/axi	no	CD	no
AT8	73	0	male	23.5	yes	pT3Nx	clear cell	n/a	no	no	intermediat	Nivo/Cabo	no	CD	no
AT9	74	2	male	29.74	no	m1	clear cell	n/a	n/a	n/a	intermediate	Nivo/Ipi	no	PD	no
ΑΤ10	53	0	male	28.2	yes	pT3Nx	clear cell	no	no	yes	good	Nivo/Cabo	no	PD	no
AT11	58	3	female	21.97	no	Μ1	clear cell	no	n/a	n/a	poor	Nivo/Ipi	no	PD	no	Death
AT12	56	0	male	n/a	no	M1	clear cell	yes	n/a	n/a	intermediate	Nivo/Ipi	no	PD	no
AT13	58	0	male	24.93	yes	pT3aNx	clear cell	yes	no	yes	good	pembro/axi	no	CD	no
AT14	86	0	male	23.51	yes	pT1bNx	clear cell	no	no	no	intermediate	Nivo/Ipi	no	CD	hepatitis gr4
AT15	67	0	male	23.8	yes	pT3bNxM1	clear cell	no	yes	yes	intermediate	Nivo/Ipi	no	PD	hyperthyroidism gr2
AT16	55	0	female	30.5	no	pTxNxM1	clear cell	yes	n/a	n/a	intermediate	Nivo/Ipi	no	CD	no
ΑΤ17	68	2	male	31.2	no	pT3Nx	clear cell	yes	no	yes	good	Nivo/Cabo	no	CD	no
AT18	81	0	male	25.06	yes	pT1bNxMo	clear cell	no	no	no	intermediate	Nivo/Ipi	no	CD	no
AT19	68	0	male	33.24	no	pTxNxM1	clear cell	no	no	no	intermediate	pembro/axi	no	CD	no
AT20	75	1	female	22.69	no	pTxNxM1	clear cell	yes	n/a	n/a	intermediate	Nivo/Ipi	no	PD	no
AT21	82	1	female	27.8	no	pT3N0	clear cell	no	yes	no	intermediate	Nivo/Cabo	no	PD	no	Death
AT22	54	0	female	32.6	yes	pT1Nx	clear cell	yes	no	no	good	pembro/axi	no	PD	no
AT23	67	2	male	31.2	no	pT3Nx	clear cell	no	yes	yes	intermediate	pembro/axi	no	PD	no	Death
AT24	66	0	male	28.8	yes	cT4NxM1	clear cell	yes	n/a	n/a	good	pembro/axi	no	CD	no
AT25	68	0	male	29.72	yes	pT1Nx	clear cell	no	no	no	good	pembro/axi	no	PD	no	Death
AT26	64	0	male	25.6	no	pT3Nx	clear cell	no	n/a	n/s	intermediate	Nivo/Ipi	no	CD	no
AT27	76	2	male	22.8	no	cTxN1M1	clear cell	yes	yes	no	intermediate	pembro/axi	no	PD	no
