# Supplementary material for: Inflammation and Immunity Gene Expression Patterns and Machine Learning Approaches in Association with Response to Immune-Checkpoint Inhibitors-Based Treatments in Clear-Cell Renal Carcinoma
Source: Cancers (Basel). 2023 Nov 29;15(23):5637. doi: 10.3390/cancers15235637 (PMC10705515; doi:10.3390/cancers15235637)
Supplement: Supplementary file 1 [file cancers-15-05637-s001.zip › Table S2. BASELINE CB AND PD.xlsx]

## Sheet: Sheet1
	AT01	AT02	AT03	AT04	AT07	AT08	AT11	AT13	AT14	KA09	KA10	KA11	KA12	KA08	AT05	AT06	AT09	AT11	KA02	KA05	KA07	AT15	KA01	KA03	KA04	KA06	AT17
Position	Control Group	Control Group	Control Group	Control Group	Control Group	Control Group	Control Group	Control Group	Control Group	Control Group	Control Group	Control Group	Control Group	Control Group	Test Group 1	Test Group 1	Test Group 1	Test Group 1	Test Group	Test Group 1	Test Group 1	Test Group 1	Test Group 1	Test Group 1	Test Group 1	Test Group 1	Test Group 1
A01	30.5	31.1	29.5	30.6	24.9	30.4	27.1	31.6	28.9	26.7	25.8	27	24.9	25.2	25	24.2	24.2	26.2	22.1	25.1	22	22	22.9	21	21.6	20.6	21.7
A02	30.8	29.8	30.4	29	25.5	31.4	27.8	31.7	28.7	29.6	29.4	29.5	25.6	26.3	25.5	25.1	27	27.2	26.4	25.5	28.3	27	28.7	29	25.2	29	29.5
A03	27	30	27.9	29.9	24	30.1	26.8	29.7	29.6	29.8	29.7	30	27	24.3	24.2	23.6	25.6	25.3	25.6	24.3	26.5	25.6	20.5	22.8	23.5	20.7	20.5
A04	25	27	23.6	28.6	21	26.1	22.6	30.8	27.9	28.4	27.8	28.6	26.2	20.4	20.6	20.6	23.5	21.6	23.5	21.2	25.4	23.5	23.8	25.7	26.4	22.9	23.6
A05	24.3	26	24.7	22	24	24.1	25.6	24.2	25	24.9	23.6	23.7	22	23.3	24.4	25.2	23.7	25.1	26.4	23.7	24.8	24.3	25.1	24.1	25.7	24.9	27.3
A06	30.7	33	29	29.8	25.4	29.1	26.7	33.9	28.8	30.8	30.5	29.2	31.6	24.7	26.2	24.7	27.6	27.2	27.5	25.9	29	27.6	28.8	22.1	27.9	29.8	29.2
A07	28.3	30.7	26.4	31	23.3	28.3	25.4	33.3	28.8	30.5	30.3	29.1	27.3	21.5	23.3	21.7	27.4	23.7	25.8	22.3	26.5	27.4	28.8	27.9	27.5	31	29.1
A08	22.9	25.8	26.3	24	23.1	23.9	25.4	22.1	25.9	26.7	23.6	26.4	25.5	23.1	27.2	26.2	25.1	27.3	25.2	29.3	28	25.1	28.9	26.2	25.1	29	26.4
A09	30.2	27.9	28.5	29	25.1	30.3	27.6	35.6	26.7	28.3	27.9	28.2	28.4	26.2	25.8	24.6	22.8	27.3	22.9	25.4	24	22.8	26.7	28.3	28.7	29	28.2
A10	28.9	28.6	26	27.9	23.1	27	26	27.8	29.2	28.4	27.9	28.3	24.7	24.4	25.2	22.8	20.8	24.8	21.6	24	22	20.8	26.2	28.1	28.6	27.9	28.3
A11	30.6	29.6	28	30	25.1	31.2	27.6	29	28.6	29.4	29.1	28.7	30.7	26.3	25.9	25	23.3	26.1	23.9	25.7	25	23.3	28.6	30.4	31.8	30	28.7
A12	27.9	28.9	24.9	28	22.3	28.3	25.1	34.9	27.9	29.4	28.9	29.2	29.1	24.5	25	22.7	29.2	24.6	30.9	25.2	32.3	32.6	27.9	26.8	27	28	29.2
B01	26.4	27.8	26	26.9	22	26.2	23.6	27.7	27.3	28.2	29	27.8	25.5	21.2	21.5	21.4	24.5	22.5	25.4	22.1	25.4	24.5	27.3	27	27.1	26.9	27.8
B02	28.4	28.2	27.4	25.9	23.2	29.9	26.2	32.9	26.7	26.8	25.9	27	25.9	24.3	23.1	22.4	26.5	24.3	26.2	23.1	27.2	25.6	26.7	27.4	29	25.9	27
B03	24.1	27.9	25.3	26.8	21.9	28.1	23.7	28.1	26.7	27.2	26.9	28	28.1	23.6	22.2	22.4	23.9	19.6	24.8	25.1	24.6	23.9	26.7	25.4	25.9	26.8	28
B04	28.6	28.6	26.3	27.4	22.8	29	25.1	31.8	26.9	28.5	27.9	29	28.4	23.2	22.5	21.6	26.5	24.4	26.7	22.3	27.3	26.5	26.9	26.5	28.2	24.7	25
B05	29.6	25.7	25.2	26.4	22.3	28.6	26.1	32	25.7	25.8	26.12	25.9	31.3	25	22.4	21.4	24.6	24.2	25.6	24	31.8	32.4	25.7	29	23.9	26.4	25.9
B06	30.3	25.9	27.1	26.4	22.3	30.5	25	32.4	27.1	26.7	26.6	26.4	22.7	23.5	24.5	21.6	23.6	24.3	24.9	23	24	23.6	27.1	31	30.7	26.4	26.4
B07	27.3	20.6	26.2	21	22.6	27.9	25	30.5	22.1	20.6	20.5	19.8	24	23.3	22.3	21.9	25.6	24.3	26.5	22.4	26.2	25.6	24.9	26.5	28.2	28	28.9
B08	23.3	25.4	25.7	26.2	23.1	25.6	27	24.6	24.3	24.8	24.7	25.2	24.3	25.5	27	27.2	28	26.4	28.6	29.4	26.5	27.4	25.3	28	29.2	26.2	26.8
B09	29.2	27.3	26.3	28	23.6	31.3	27.8	30.2	26.4	27.4	27.2	26.9	30.6	24.6	25.6	24.8	25.1	27.1	26	25.5	24.9	25.1	26.4	27.3	26.7	28	26.9
B10	25.5	26.9	27.2	27.3	18.6	26.3	21.4	29.6	25.9	26.4	26.2	27	26.7	19.3	19.5	17.8	22.9	19.7	23.8	19.2	23.8	22.9	25.9	24.3	25.1	27.3	27
B11	30.2	28.9	28.6	27.6	24.5	31	27.5	29.8	26.7	28.9	28.7	28.4	28.3	26	25.3	24.5	25.9	26.7	26.8	25.2	26.8	25.9	26.7	23.7	23.1	27.6	28.4
B12	31.5	29	27.3	27.6	23.5	38.2	30.5	33	28.8	29	28.3	27.8	28.4	25.2	25.2	26.3	25.7	27.1	26.5	24.3	27.3	25.7	28.8	28.3	28.7	27.6	27.8
C01	29.1	26	28	25.9	24	28.8	25.3	32.3	24.9	25.7	24.8	26.1	25.2	24.1	23.2	22.6	23.8	25.5	24.5	23.8	26	23.8	26.7	31	27.6	28.3	26.1
C02	23.2	24.7	26	23.6	24.1	26.9	25.2	24.5	25.9	24.8	25.6	24.6	27.4	24	29.1	26	25.6	26.1	28.3	29.3	25.6	28.4	29.5	28.2	28	26.3	26.5
C03	30.2	24.8	30	26	25.3	31.9	26.1	30.4	24.7	25	23.9	24.6	24.5	27.2	24.1	23.8	27	26.1	27.3	25.8	26.8	27	24.7	26.4	27	26	24.6
C04	28.2	28	26.1	27.5	27.1	27.8	25	29.4	24.5	26.3	24.1	25	26	25.6	22	21.3	26	28	28.5	26.2	28	28.6	24.6	29.8	28.4	30	29
C05	26.8	27	26.1	26.2	22.6	24.8	24.2	25	24.7	22.6	25.8	26.9	26.3	23.5	25	24.1	27	28	25.9	26.8	29.5	26	27.6	29.3	25.3	29	29.6
C06	29.2	28	26.9	26.7	23.3	29	25.9	31	24.7	23.6	24	22.9	28.5	24.1	23.9	22.3	24.5	25.1	24.6	23.8	26	24.5	24.7	21.9	23.3	26.7	22.9
C07	22.6	22.6	23.7	21	22.5	26	25.1	22.3	22.7	23.1	20.9	22.4	24.7	24.9	25.6	25.3	26.5	26	26.5	26.2	26.2	25.6	27	28.4	28.8	28	28.4
C08	23.9	24.9	22	24.7	27.2	23.9	20.1	27.1	26.1	23.8	23.4	24.2	25.3	26.2	26	29	27.5	26.8	27.5	25.7	26.8	27.5	28.8	33.6	28.6	29.7	29.2
C09	29.1	26.7	26.8	28	22.6	29.2	26.5	30.5	24.9	25.7	25.3	26.2	27.5	24.6	24.6	23.6	25.6	25.5	26.5	24.3	26.2	25.6	24.9	28.4	28.8	28	26.2
C10	28.3	22.8	26.6	26.4	23.2	30.5	26.4	32.7	25.6	22.9	24.3	23.2	31.1	25.3	23	22.5	26.1	26.1	27.2	24.6	25.9	21.6	25.6	21.6	19.9	26.4	23.2
C11	27.2	28.6	24	27.8	21.1	27.7	30.4	31.3	29	28.2	29	27.9	26.9	22.1	22	20.5	29.6	23	31.1	22	28.4	29.6	29	28.6	25.9	27.8	27.9
C12	25.5	25	21.2	24.3	19.1	26.1	31.1	28.1	23.6	22.6	24.3	24.9	29.9	19.3	20.4	19.4	25.8	24.5	29.6	21.2	32	28.1	30.2	30.6	29.6	26.9	24.9
D01	31.3	28.3	29.7	27.3	25.3	31	27.2	32.9	26.8	27.6	27.1	26.8	23.5	26.1	25.4	24.6	26.2	27.2	25.5	25.4	26.4	24.2	26.8	24.6	26.1	27.3	26.8
D02	27.3	24.6	26	22.5	22.4	28	24.3	30.3	25.2	24.03	23.9	24.2	21	22.2	21.8	21.6	19.8	23.9	18.6	22	20.6	19.8	25.2	28	20	22.5	24.2
D03	25.1	26	23	26.5	25.3	22.6	21.9	23.9	26.7	22.8	26.7	24.7	25	22.9	23.9	23.8	26.2	29.2	25.3	29	28.5	24.1	27.2	27.8	25.7	26.3	27.4
D04	29.6	28	27	27.9	25.1	31	25.5	32.9	26.9	27.9	26.7	28	27.1	24.3	23.1	22.4	24.3	25.2	25.5	24.1	25.4	24.3	26.9	24.4	25	27.9	28
D05	27.2	28.6	24.2	26.9	21.3	27.1	23.1	31.3	30.2	29.6	27.4	26.8	27.7	20.9	21.9	20.3	22.9	21.8	24.1	21	23	22.9	26.4	24.4	25	23.8	26.8
D06	25.2	26	23.7	26.9	23.9	25.8	21.9	24.8	27.3	27.5	27.1	24.9	26.9	25	29	29.1	23.5	28.2	24.6	28	25.9	25.2	27.3	27.1	27	26.9	29.4
D07	27	24.8	26.1	27.6	23.3	26	25.7	24.4	23.9	25.8	28.2	27.9	26.2	25.1	24	25.2	29.6	25.2	26.3	26	28.4	26.3	25.9	29.3	28	27.6	27.9
D08	25.4	28	22.8	23.9	20.4	25.9	22.1	26.8	27.6	28.2	27.7	28	25.3	21.2	26	22.9	26.3	23	27.3	25	27.3	26.3	27.6	28.3	29	29.3	29.1
D09	27.8	25.8	26.5	26.4	23.4	30.1	27.1	30.4	27.6	26.8	26.3	25	28.7	24.1	25.2	24.2	23.3	25.1	24.6	24.2	25.6	23.3	27.6	29	25.4	26.4	25
D10	26.2	25.8	25.7	27.1	27.3	33.2	30.1	31	26.9	27.3	26.8	27	31.1	25.4	28.1	25.3	25.9	27.7	26.2	25.7	26	25.9	26.9	25.9	26.8	27.1	27
D11	30.6	25.6	27	27.1	23.3	31.1	27.3	32.8	26.7	26.7	27.2	25.9	23.8	26.1	25.1	23.3	23.8	26.8	29.3	25.1	30.9	31.8	26.7	25.8	32	26.9	25.9
D12	28.3	26.2	27.4	21.7	23.4	29.1	27.6	34.1	26.4	24.8	23.7	25.2	29.1	26	25.5	23.2	24.8	23.6	30.9	22.3	32.3	32.6	27.9	26.8	27	28	25.2
E01	29.7	24.6	29.8	23.9	25.1	30.8	27.1	32.3	27.3	26.3	25.1	24.9	27.3	25.4	25.2	24.4	24.3	26.7	26.4	25.2	25.6	24.3	27.3	27.3	28	23.9	24.9
E02	29.3	26.6	27.9	24	29.1	30.7	27.5	32.4	27.5	23.9	27.2	28.3	27.5	24.3	23.2	22.8	25.9	26	26.7	25.2	26	25.9	27.5	30.6	28.1	26	28.3
E03	28.5	27.9	28.6	28.1	28.5	30.9	27.2	33.5	26.4	26.3	26.8	25.5	30.2	25.6	23.3	22.4	22.8	25.1	25.4	22.9	33.9	32.9	26.4	31	27.6	28.1	25.5
E04	27.2	24.9	25.8	28.3	22.6	28.6	24.8	28.3	26.7	26.7	26.3	28	29.5	23.3	22	22	23.8	24.2	24.5	22.8	26	23.8	24.1	24.3	24.3	24.4	28
E05	25	25.7	21.8	24.9	18.2	24.8	21.8	27.4	26.1	25.3	25.1	26.5	22.8	18.9	17.9	18.1	22.8	19	24.4	18.8	24.6	22.8	26.1	24.3	25	24.9	26.5
E06	28.2	22.4	26.8	23.3	23.4	27.8	25.1	32.4	24	24.2	22.9	23.4	25.9	24.2	23.1	22.3	24.8	25.1	26.2	23.8	25.8	24.8	24	27.1	27	23.3	23.4
E07	28.1	28.7	25.1	26.9	22.4	27.8	24.2	29.3	27.1	28.7	28.3	27.2	29.2	22.3	22.1	21.4	28.5	24	30.2	22	32	30.5	27.1	30	31	26.9	27.2
E08	27.1	25	23.5	24.9	19.3	26.8	22.9	30.1	26.3	24.9	26.4	25.5	26	19.8	20.9	20.1	26.2	21.7	25.5	20.9	26.4	24.2	26.8	24.6	26.1	27.3	25.5
E09	28.2	24	25.8	23.9	22.2	27.7	24.9	32	22.1	25.7	24.9	26	26.5	24.2	22.1	22.2	21.8	24.6	23	22.9	25.3	21.8	22.1	20.5	19	23.9	26
E10	29.1	26.7	26	26.9	23.2	29.8	26.2	31.3	27.3	27.8	26.4	25.6	25.6	24.9	23.8	23.1	28.7	26.2	30.9	23.8	33.2	30.4	27.3	32	24	26.9	25.6
E11	29.1	25.6	26.6	24.7	22	28.6	26.7	32.5	26.1	25.2	26.8	27	24.4	25.2	22.9	22.1	31.8	26.2	30.1	24.5	28.7	27.6	27	31.8	32	26.4	27
E12	26	25.2	26	26.9	22.7	24	25.6	22.3	25.9	24	24.7	26.2	26	23.8	26.3	26	29.2	29.1	24.4	26.1	26.3	28	25.1	24	24	25.2	29.2
F01	27.2	26.8	25.8	27.3	21.1	26.8	23.1	30.4	26.4	26.6	27.1	24.6	23.2	21.1	21.2	19.7	23.8	22.2	29.3	21.1	30.9	31.8	27.6	31	27.3	26.9	24.6
F02	26	28.3	24.9	26.9	27.9	27	23.1	29.3	27.6	27.6	26.9	27.3	30.2	21.2	20	20.5	23.8	23	29.3	20.9	30.9	31.8	27.6	27.4	25.4	26.9	27.3
F03	29.1	25.6	28	24.9	28.6	28.6	27.1	31.7	26.6	25.9	26.5	29	27	24.2	23	23.2	24.3	25.8	26	23.8	26.4	24.3	26.6	31.5	24	24.9	29
F04	28	24.1	26.8	20.9	23.2	27.8	25.7	34	22.6	23.4	22.9	24	31.6	25.3	23.1	22.1	29.3	24.9	25.8	22.7	32.8	32.9	26.3	30.2	27.6	28.9	24
F05	27.2	25.9	24.9	24.6	22.1	28.9	23.9	32.3	27.6	25.9	26.1	27	27.3	22.8	21.9	21.3	21.8	23.1	23	21.8	25.3	21.8	27.6	24.1	24.3	24.6	27
F06	27.1	27.3	24.9	26.4	22.1	27.8	24	32.1	23.3	25.7	24.9	28	25.4	22.2	21.9	21.5	24.9	23.9	26.3	22.9	25.9	24.9	23.3	25.6	25	26.4	28
F07	30	27.6	23.1	28	23.3	30.7	27.2	33.2	27.1	27.4	26.9	27.2	25.6	26.2	25.2	24.7	28.6	27.2	26.3	25.3	29.1	28.6	27.1	25.9	25.6	26	27.2
F08	30.2	26.9	27.8	27.4	25	30.7	27.2	32.5	28.1	25.8	25.5	26.6	21.4	25.8	24.8	24.2	22.9	26.7	24.1	25.1	23	22.9	28.1	22.8	25.6	27.4	26.6
F09	27.9	28.2	25.2	27.4	22.5	28.4	24.7	30.6	26.8	27.1	26.8	27.5	26.8	23.4	23.1	22.4	25.5	24.6	27	23.5	26.8	25.5	26.8	26	19.7	27.4	26.8
F10	28.1	26.4	25.9	25.9	22.1	28.7	25	32.9	27.3	27.2	26.8	25.7	27.3	23.7	22.9	22.1	24.2	24	25.4	22.8	25	24.2	27.3	24.6	26.1	25.9	25
F11	26.2	26.8	23	27.2	19.3	26.6	22.3	29.5	28.1	29.3	28.7	27.8	27.5	19.2	20.1	19.2	20.9	20.3	22.2	20.4	22.6	20.9	23.5	27.3	26	22.7	22.6
F12	27.1	23.4	24.9	22.7	21.1	27.7	23.6	32.2	23.5	20.9	22.1	21.8	26.3	21.2	22.1	21.1	22.6	23	23.5	22.6	24.9	22.6	24.8	23.3	24.2	24.9	24.9
G01	30.9	27.6	30	28.2	26	30.4	25.7	33.7	27.9	28.6	28.3	27.9	28.2	25	23.7	25	25.2	25.9	26.3	25.9	26.4	25.2	27.9	26.5	27	28.2	26.4
G02	28.6	26.8	28.4	27.6	25	30.1	27.3	32.5	25.9	27.5	26.8	27	26.4	25.4	23.6	22.8	25	24.6	24	23.6	27	24	23.9	24.2	24.9	24.7	27
G03	28.5	28.7	26.8	27.9	25	30.3	25.8	32.1	26.8	29	28.5	27.6	22	25.7	23.6	23.8	23.3	25.7	25	24.2	24	23.3	26	22.9	25.2	24	24
G04	28.5	25.9	26.9	24.8	23.7	28.8	25.9	33.8	26.9	26	25.6	25.8	26.9	24.3	22.9	23.1	26.2	25	29.3	23.8	26.4	26.2	29.6	24.7	25	28.4	26.4
G05	26.1	23.8	26.6	22.9	24.5	29.5	26.5	32.1	23.7	21.8	22.6	25.6	28.4	25.4	24.2	23.2	23.9	26.7	25.3	25.1	24.3	23.9	23.7	23.5	22.4	22.9	24.3
G06	28	28.2	27.1	27.9	22.7	28.6	24.8	30.1	27.2	28.2	29.1	25.4	28.2	24.1	22.9	22	24.3	25	24.9	23.7	25	24.3	27.2	26.1	25	27.9	25
G07	27.1	25.6	24.4	25.8	21.2	27.2	23.3	25.3	26.7	27	26.2	27.9	25.6	22.1	24.1	27	26.2	23.2	25.3	23	24.9	26.2	26.7	23	24	25.8	24.9
G08	26.3	26.9	22.9	25.4	20.1	26	22.1	28.4	27.1	26.4	25	27	26.9	20.2	20.1	19.3	25.2	21.1	26.2	19.9	25.8	25.2	27.1	26.4	27	25.4	25.8
G09	30.2	28.2	27.7	27.8	23.2	30.2	27.2	32.8	28.6	27.9	28.2	29.4	28.2	25.6	24.9	23.1	25.9	26.6	26.4	24.8	26.2	25.9	28.6	26.5	26.9	27.8	26.2
G10	26.9	27.9	24.7	28.6	21	27.6	23.8	32.4	27.9	29.2	28.5	27	28.4	21.8	21.8	21	27.6	22.8	28.4	22.6	30.9	28.4	27.9	28.4	28.3	28.6	30.9
G11	22.2	28.1	22.2	27.6	18.1	25.8	21.1	29.1	25.3	26.8	26	28	28.1	18.1	19.2	17.3	23.9	19.2	25	19.2	24	23.9	25.3	24.6	26.4	27.6	24
G12	28.1	29.3	23	28.7	22.3	28.7	26	33	27.9	29.1	28.7	27.9	29.3	24.1	25.1	22.4	26.2	25.1	27.2	24.2	28	26.2	27.9	28	27.6	28.7	28
H01	14.9	14.4	15	16	15.4	14.8	14.3	15.2	15.8	14	14.8	15.1	14.9	14.2	15.6	14.6	14.7	14.1	15.7	14.8	15.4	14.8	14.3	15.2	15.8	14	15.4
H02	24.2	24	24	24.9	23	23.9	23	22.8	21	20.9	24.2	22.2	24.1	24.2	23.4	24.6	23.8	24.6	23.7	24.3	23	23.9	23	22.8	21	20.9	23
H03	17.7	18.3	18	18.5	18.8	18.4	17	17.9	18.6	18.1	17.3	18.2	17.4	16.9	18.2	17.5	17.9	17.8	17.9	18.5	18.8	18.4	17	17.9	18.6	18.1	18.8
H04	18.4	18.1	17.4	17.4	18.7	18	17.9	16.8	18.2	17.8	18.1	19	18	18.9	17.9	18.1	16.7	17.4	18.1	16.7	18.7	18	17.9	16.8	18.2	17.8	18.7
H05	17.5	17	18	18.6	17.2	17	16.9	17.2	18	18.2	17.7	16.6	17.2	17.2	17.7	16.9	17.6	18	17.6	18.1	17.2	17	16.9	17.2	18	18.2	17.2
H06	38.2	36.4	36.4	37.8	36.8	37	36.9	38.2	37	36.4	37.9	35.2	35	35.9	37.6	35.8	36.1	37	37.6	36.9	36.8	37	36.9	38.2	37	36.4	36.8
H07	21.9	21.5	21.2	21	20.9	20.9	21.6	21	19.9	22	21.1	21.8	21.9	22	21.6	21.7	22	21.9	20.8	21.5	20.9	20.9	21.6	21	19.9	22	20.9
H08	21.3	21	20.99	20.6	20.89	21	20.7	19.8	22	21.7	22.3	22.7	23	21.8	22.3	21.4	22	21.6	22.7	20	20.8	21	20.7	19.8	22	21.7	20.89
H09	20.1	22.4	23.6	23.8	21.4	22	21.8	21.3	22.7	21	20.6	20.6	20.6	20.4	20.9	22.1	21.4	20.7	21	21.6	21.4	22	21.8	21.3	22.7	21	21.4
H10	19.1	19.3	19.4	19	17.3	16.9	17.3	17	16.8	19.5	17.7	16.1	17	18.7	17.9	18.3	17.6	16.5	17.2	17.6	17.3	16.9	17.3	17	16.8	17.5	17.3
H11	18	18.6	18	17.2	17.6	17.6	18.1	17.3	17	18	18.8	17.7	17.9	18.7	18.6	17.9	18.1	17.6	18	17.6	17.6	17.6	18.1	17.3	17	18	17.6
H12	18.1	16.6	16.9	17.2	18.6	18.9	17.6	17.5	16.7	18	17.5	18.4	17.6	18.7	18.4	17.4	17.5	16.9	18.7	16.9	18.6	18.9	17.6	17.5	16.7	18	18.6
