# Supplementary material for: Inflammation and Immunity Gene Expression Patterns and Machine Learning Approaches in Association with Response to Immune-Checkpoint Inhibitors-Based Treatments in Clear-Cell Renal Carcinoma
Source: Cancers (Basel). 2023 Nov 29;15(23):5637. doi: 10.3390/cancers15235637 (PMC10705515; doi:10.3390/cancers15235637)
Supplement: Supplementary file 1 [file cancers-15-05637-s001.zip › Table S3. AFTER CB AND PD.xlsx]

## Sheet: Sheet1
	AT01F	AT02F	KA08F	AT03F	AT04F	KA10F	AT05F	AT09F	AT15F	KA07F
Position	Control Group	Control Group	Control Group	Control Group	Control Group	Control Group	Test Group 2	Test Group 2	Test Group 2	Test Group 2
A01	29.9	28.6	29	30.6	30.8	29.4	25.9	24.3	24.8	24.8
A02	30.5	31.1	29.5	30.6	29.4	30.4	29.2	25.1	28.9	25.5
A03	29.3	26.6	27.9	28	29.1	30.7	24.8	23.9	27.3	23.5
A04	28.1	28.7	25.1	26.9	27.4	28	25.7	24	24.1	26.4
A05	24.3	24.2	23.9	23.8	24.1	24.2	26.7	26.3	27.3	27
A06	29.6	31	28.9	30.9	29.7	29	27.9	27.4	28.8	27
A07	27.6	27.2	28.5	29.6	29	30.2	27	26.7	26.5	27
A08	24.2	22.2	21.7	22.8	23.6	23.4	25.3	25.2	26.2	27
A09	29	30.2	29.1	28.9	29.8	30.6	28.2	28.4	29.1	27
A10	23.8	23.2	21.4	22.8	23.6	24	23.1	22.5	27.2	23.2
A11	25.9	27.2	28.6	28	29.2	27.3	26.3	27.4	27.9	25.5
A12	29.6	30.2	27.3	27.9	28.8	29.1	29.4	29	27	28.6
B01	26.2	23.8	27.7	25.9	28.2	27.3	24.5	27	24.4	26.2
B02	27.4	25.9	24.2	29.9	27.8	26.4	26.8	26.7	27.2	27
B03	29.3	24.2	26.2	28.6	27.4	26.9	25.9	22.5	25.6	22.4
B04	29.4	28.3	26.5	30.2	29	28.9	25.7	28.3	26.3	26
B05	26.2	28.6	27.3	29.4	28.9	28	26.6	29.3	26.7	24.2
B06	29.3	27.3	28.8	29.4	30.5	29.4	26.5	24	26.9	27.3
B07	23.3	22.4	21.6	20.9	21.2	21	26.9	26.4	25.2	24.2
B08	23.7	23.6	22.9	22	21.8	23.1	27.4	24.2	28.5	26.3
B09	26.3	25.5	27.2	28.9	28	29.2	28.2	25.1	29.2	25.5
B10	29.6	28.6	27.2	28.4	29	27.9	25	28.2	28.4	28.3
B11	27.5	27	27.5	28.3	29	28.8	27.7	24.7	29.1	24.2
B12	29.4	30.4	31.3	29.6	29	30.4	26.1	29.3	29.5	24.1
C01	29.3	27.4	27.6	28.9	30.4	29	26.9	24.2	26.3	23.4
C02	23.7	22.2	21.6	20.8	19.3	20.4	26.3	23.2	24.1	27
C03	24.5	25.6	29.8	25	23.9	24.8	29.2	25.1	28	25.6
C04	27.3	28.6	26.3	29	28.2	27.9	25.9	28.1	26.1	25
C05	24.9	22.4	23.7	21.6	20.7	21	27.5	26	26.4	24.2
C06	28.5	28.3	27.2	28	29.2	28.4	28.1	23.1	27.1	23.8
C07	25	25.4	27.4	26.8	29	28.4	26.3	23.7	27.1	24
C08	28.9	26.7	29.2	29.8	28.8	27.6	27	26.1	28	27.6
C09	27.4	27.3	28.5	28.8	29.2	30.2	26.6	23.6	27.6	23.7
C10	29.2	29.3	29	30.2	31	28.9	27	24.1	27.5	23.9
C11	26	28.6	25.2	27.4	27	28.1	24.1	22	25	23.1
C12	20.4	18.3	22.9	23.2	25	24.9	25	26	26	26.3
D01	26.2	25.4	29.4	30.2	28.9	29	29.2	24.7	29.2	25.4
D02	28.4	27.6	26	29.4	28.8	27.6	25.2	21.9	25.3	22
D03	20.4	18.2	23.1	19.8	20.4	21	22.1	20	22.2	21.2
D04	25.9	28.3	27.8	28.4	29.2	27.9	27.2	24.6	28.8	23.5
D05	25.4	28.2	26.9	27.5	28.4	29.3	23.2	26.3	24.3	22.2
D06	21.2	20.7	23.1	20.3	19.8	20.4	22	21.8	23	20.7
D07	21.2	23.6	20.8	19.3	20.4	21	27.1	26	27.2	26.3
D08	27.8	29	29.2	28.6	30.4	29	24.9	21.8	25.1	21.1
D09	27.1	29.4	27.6	28.6	28	29.3	27.2	24.3	27.2	24
D10	25.3	26.2	29.8	26.9	27.3	28.6	29.2	26.9	26.3	24.2
D11	24.4	25.2	26.2	25.4	26	23.8	27.4	24.9	28.4	25.2
D12	24.7	23.4	21.9	22.8	24.3	21.8	23	23	21.8	23.4
E01	23.8	25.1	24.1	23.8	22.6	22	26.3	24.5	28.2	25.1
E02	26.2	29.3	27.3	29	30.2	28.8	26.7	25	26.6	23.3
E03	28.3	25.3	27.8	29.4	28.8	30.2	26.9	24.3	28.5	25.3
E04	23.2	28.3	27.6	28	28.4	29.2	25.8	22	26.9	21.1
E05	20.1	18	22	21.2	20.9	21	21.1	21.9	22.1	22
E06	24.1	23.3	28.2	27.8	25.1	26.3	27.1	26	27.2	23.3
E07	23.2	26.2	26.2	27.1	24.3	25.8	25.2	24	26.1	22.2
E08	26.1	29.1	27.4	26.8	28	27.7	22.9	21.9	23.1	20.9
E09	23.4	25	27.4	26.3	28	26.7	25	23.2	26.2	23
E10	29	28.3	28	30.6	31.2	29.3	27.1	26	28.2	26.3
E11	28.3	29.2	28.8	29	27.8	29.4	27.5	27.2	26.8	27.9
E12	24.2	23.1	20.8	21.2	20	19.9	23	22.1	22.9	23.1
F01	27.1	26.3	25.2	29.2	28.8	28	24.2	20.2	24.2	20.3
F02	29.2	28.1	25	29	29.8	28.6	24.3	20	24.1	20.1
F03	24.3	24.1	22.8	20.4	21.3	20.3	27.1	25.8	27.9	24.1
F04	28.3	28	27.4	29.6	29	28	24	23.1	24.2	23.2
F05	28.2	29.1	25.2	27.9	27	26.9	24.1	21	25.1	21.1
F06	23.1	21.9	26.2	23.3	25.7	27	23.1	22	25.1	21.9
F07	26.2	25.9	30	29	27.1	27.4	22.5	25	24.9	25.9
F08	25.9	28	29.6	27.4	25	27.2	28.3	24.6	24.9	25.1
F09	28.5	25.8	27.1	29.3	28.6	27.4	26.2	27.2	27.1	25.2
F10	26	29.2	28.6	27.4	28	27.9	25.8	21.9	24.9	22
F11	26	29	28.2	30.6	31	29.6	23.1	21.9	23.1	21
F12	27.3	29	26.1	28.8	30.4	29.8	24	21	24.1	20.9
G01	26.7	25	30.8	29.9	28.9	27.9	26.6	25.3	28.9	25
G02	29.5	29	29.2	30.2	29.9	31	23.8	24.3	26.3	24
G03	27.4	27	28.5	29.9	27.9	28.8	28.5	25.4	27.7	24
G04	26.9	26	28.3	28.9	29	27.9	27.2	26	28.8	24
G05	26.3	25.2	29.3	28.8	30.4	29	28.6	28	29	25.2
G06	27.3	28	28	29.6	30.1	28.4	25	22.9	24.7	23
G07	22.5	21.2	23.5	19.8	20.4	21.3	24.4	20.3	24.4	21.2
G08	21.2	19.1	24	23.8	22.4	21	22.9	20.3	23.2	21
G09	24.2	23.8	21	20.9	20.2	19.9	26	24.3	28.7	23.8
G10	28	28.2	25.8	27.9	29	28.6	23.8	21	24.8	20.8
G11	29.4	30.7	28.3	28	27.6	28	21.4	24	20.9	22
G12	25.6	28.3	26.9	29.3	29	28.8	24	22	26.4	23.3
H01	14.4	15.2	14.9	15.4	15	16	15	14.9	15.5	14.9
H02	22.7	22.5	22.5	23	23.9	24	23.1	24.1	23.4	23.5
H03	18.3	18	18.5	18.1	17.9	17	18.1	17.9	18	18.2
H04	18.1	17.4	17.4	18.7	18	17.9	17.8	17.9	18	18.4
H05	17	18	18.6	17.2	17	16.9	17.2	18	17.5	18.2
H06	36.4	37.8	36.8	37	36.9	38.2	36.3	37	36.4	37.7
H07	21.2	21	20.9	20.9	21.6	21	21	20.6	21.9	21.6
H08	20.99	20.6	20.89	21	20.7	19.8	20.9	21	21.3	22.6
H09	23.6	23.8	21.4	22	21.8	21.3	22	21.5	21.6	21.5
H10	19.4	19	17.3	16.9	17.3	17	17.8	17.7	17.7	17.9
H11	18	17.2	17.6	17.6	18.1	17.3	18	17.8	17.1	18.1
H12	16.9	17.2	18.6	18.9	17.6	17.5	18	17.9	18	18.2
