# Supplementary material for: Inflammation and Immunity Gene Expression Patterns and Machine Learning Approaches in Association with Response to Immune-Checkpoint Inhibitors-Based Treatments in Clear-Cell Renal Carcinoma
Source: Cancers (Basel). 2023 Nov 29;15(23):5637. doi: 10.3390/cancers15235637 (PMC10705515; doi:10.3390/cancers15235637)
Supplement: Supplementary file 1 [file cancers-15-05637-s001.zip › Table S5. PD BEFORE AND AFTER.xlsx]

## Sheet: Sheet1
	AT05	AT06	AT09	AT11	KA02	KA05	KA07	AT15	KA01	KA03	KA04	KA06	AT17	AT05F	AT09F	AT15F	KA07F
Position	Control Group	Control Group	Control Group	Control Group	Control Group	Control Group	Control Group	Control Group	Control Group	Control Group	Control Group	Control Group	Control Group	Test Group 2	Test Group 2	Test Group 2	Test Group 2
A01	25	24.2	24.2	26.2	22.1	25.1	22	22	22.9	21	21.6	20.6	21.7	25.9	24.3	24.8	24.8
A02	25.5	25.1	27	27.2	26.4	25.5	28.3	27	28.7	29	25.2	29	29.5	29.2	25.1	28.9	25.5
A03	24.2	23.6	25.6	25.3	25.6	24.3	26.5	25.6	20.5	22.8	23.5	20.7	20.5	24.8	23.9	27.3	23.5
A04	20.6	20.6	23.5	21.6	23.5	21.2	25.4	23.5	23.8	25.7	26.4	22.9	23.6	25.7	24	24.1	26.4
A05	27.3	29.2	24.8	25.8	26.2	28.4	28.5	28	26.6	26	26.8	27	27.3	26.7	26.3	27.3	27
A06	26.2	24.7	27.6	27.2	27.5	25.9	29	27.6	28.8	22.1	27.9	29.8	29.2	27.9	27.4	28.8	27
A07	23.3	21.7	27.4	23.7	25.8	22.3	26.5	27.4	28.8	27.9	27.5	31	29.1	27	26.7	26.5	27
A08	27.2	26.2	25.1	27.3	25.2	29.3	28	25.1	28.9	26.2	25.1	29	26.4	25.3	25.2	26.2	27
A09	25.8	24.6	22.8	27.3	22.9	25.4	24	22.8	26.7	28.3	28.7	29	28.2	28.2	28.4	29.1	27
A10	25.2	22.8	20.8	24.8	21.6	24	22	20.8	26.2	28.1	28.6	27.9	28.3	23.1	22.5	27.2	23.2
A11	25.9	25	23.3	26.1	23.9	25.7	25	23.3	28.6	30.4	31.8	30	28.7	26.3	27.4	27.9	25.5
A12	25	22.7	29.2	24.6	30.9	25.2	32.3	32.6	27.9	26.8	27	28	29.2	29.4	29	27	28.6
B01	21.5	21.4	24.5	22.5	25.4	22.1	25.4	24.5	27.3	27	27.1	26.9	27.8	24.5	27	24.4	26.2
B02	23.1	22.4	26.5	24.3	26.2	23.1	27.2	25.6	26.7	27.4	29	25.9	27	26.8	26.7	27.2	27
B03	22.2	22.4	23.9	19.6	24.8	25.1	24.6	23.9	26.7	25.4	25.9	26.8	28	25.9	22.5	25.6	22.4
B04	22.5	21.6	26.5	24.4	26.7	22.3	27.3	26.5	26.9	26.5	28.2	24.7	25	25.7	28.3	26.3	26
B05	22.4	21.4	24.6	24.2	25.6	24	31.8	32.4	25.7	29	23.9	26.4	25.9	26.6	29.3	26.7	24.2
B06	24.5	21.6	23.6	24.3	24.9	23	24	23.6	27.1	31	30.7	26.4	26.4	26.5	24	26.9	27.3
B07	22.3	21.9	25.6	24.3	26.5	22.4	26.2	25.6	24.9	26.5	28.2	28	28.9	26.9	26.4	25.2	24.2
B08	27	27.2	28	26.4	28.6	29.4	26.5	27.4	25.3	28	29.2	26.2	26.8	27.4	24.2	28.5	26.3
B09	25.6	24.8	25.1	27.1	26	25.5	24.9	25.1	26.4	27.3	26.7	28	26.9	28.2	25.1	29.2	25.5
B10	19.5	17.8	22.9	19.7	23.8	19.2	23.8	22.9	25.9	24.3	25.1	27.3	27	25	28.2	28.4	28.3
B11	25.3	24.5	25.9	26.7	26.8	25.2	26.8	25.9	26.7	23.7	23.1	27.6	28.4	27.7	24.7	29.1	24.2
B12	25.2	26.3	25.7	27.1	26.5	24.3	27.3	25.7	28.8	28.3	28.7	27.6	27.8	26.1	29.3	29.5	24.1
C01	23.2	22.6	23.8	25.5	24.5	23.8	26	23.8	26.7	31	27.6	28.3	26.1	26.9	24.2	26.3	23.4
C02	29.1	26	25.6	26.1	28.3	29.3	25.6	28.4	29.5	28.2	28	26.3	26.5	26.3	23.2	24.1	27
C03	24.1	23.8	27	26.1	27.3	25.8	26.8	27	24.7	26.4	27	26	24.6	29.2	25.1	28	25.6
C04	22	21.3	26	28	28.5	26.2	28	28.6	24.6	29.8	28.4	30	29	25.9	28.1	26.1	25
C05	25	24.1	27	28	25.9	26.8	29.5	26	27.6	29.3	25.3	29	29.6	27.5	26	26.4	24.2
C06	23.9	22.3	24.5	25.1	24.6	23.8	26	24.5	24.7	21.9	23.3	26.7	22.9	28.1	23.1	27.1	23.8
C07	25.6	25.3	26.5	26	26.5	26.2	26.2	25.6	27	28.4	28.8	28	28.4	26.3	23.7	27.1	24
C08	26	29	27.5	26.8	27.5	25.7	26.8	27.5	28.8	33.6	28.6	29.7	29.2	27	26.1	28	27.6
C09	24.6	23.6	25.6	25.5	26.5	24.3	26.2	25.6	24.9	28.4	28.8	28	26.2	26.6	23.6	27.6	23.7
C10	23	22.5	26.1	26.1	27.2	24.6	25.9	21.6	25.6	21.6	19.9	26.4	23.2	27	24.1	27.5	23.9
C11	22	20.5	29.6	23	31.1	22	28.4	29.6	29	28.6	25.9	27.8	27.9	24.1	22	25	23.1
C12	20.4	19.4	25.8	24.5	29.6	21.2	32	28.1	30.2	30.6	29.6	26.9	24.9	25	26	26	26.3
D01	25.4	24.6	26.2	27.2	25.5	25.4	26.4	24.2	26.8	24.6	26.1	27.3	26.8	29.2	24.7	29.2	25.4
D02	21.8	21.6	19.8	23.9	18.6	22	20.6	19.8	25.2	28	20	22.5	24.2	25.2	21.9	25.3	22
D03	23.9	23.8	26.2	29.2	25.3	29	28.5	24.1	27.2	27.8	25.7	26.3	27.4	22.1	20	22.2	21.2
D04	23.1	22.4	24.3	25.2	25.5	24.1	25.4	24.3	26.9	24.4	25	27.9	28	27.2	24.6	28.8	23.5
D05	21.9	20.3	22.9	21.8	24.1	21	23	22.9	26.4	24.4	25	23.8	26.8	23.2	26.3	24.3	22.2
D06	29	29.1	23.5	28.2	24.6	28	25.9	25.2	27.3	27.1	27	26.9	29.4	22	21.8	23	20.7
D07	24	25.2	29.6	25.2	26.3	26	28.4	26.3	25.9	29.3	28	27.6	27.9	27.1	26	27.2	26.3
D08	26	22.9	26.3	23	27.3	25	27.3	26.3	27.6	28.3	29	29.3	29.1	24.9	21.8	25.1	21.1
D09	25.2	24.2	23.3	25.1	24.6	24.2	25.6	23.3	27.6	29	25.4	26.4	25	27.2	24.3	27.2	24
D10	28.1	25.3	25.9	27.7	26.2	25.7	26	25.9	26.9	25.9	26.8	27.1	27	29.2	26.9	26.3	24.2
D11	25.1	23.3	23.8	26.8	29.3	25.1	30.9	31.8	26.7	25.8	32	26.9	25.9	27.4	24.9	28.4	25.2
D12	25.5	23.2	24.8	23.6	30.9	22.3	32.3	32.6	27.9	26.8	27	28	25.2	23	23	21.8	23.4
E01	25.2	24.4	24.3	26.7	26.4	25.2	25.6	24.3	27.3	27.3	28	23.9	24.9	26.3	24.5	28.2	25.1
E02	23.2	22.8	25.9	26	26.7	25.2	26	25.9	27.5	30.6	28.1	26	28.3	26.7	25	26.6	23.3
E03	23.3	22.4	22.8	25.1	25.4	22.9	33.9	32.9	26.4	31	27.6	28.1	25.5	26.9	24.3	28.5	25.3
E04	22	22	23.8	24.2	24.5	22.8	26	23.8	24.1	24.3	24.3	24.4	28	25.8	22	26.9	21.1
E05	17.9	18.1	22.8	19	24.4	18.8	24.6	22.8	26.1	24.3	25	24.9	26.5	21.1	21.9	22.1	22
E06	23.1	22.3	24.8	25.1	26.2	23.8	25.8	24.8	24	27.1	27	23.3	23.4	27.1	26	27.2	23.3
E07	22.1	21.4	28.5	24	30.2	22	32	30.5	27.1	30	31	26.9	27.2	25.2	24	26.1	22.2
E08	20.9	20.1	26.2	21.7	25.5	20.9	26.4	24.2	26.8	24.6	26.1	27.3	25.5	22.9	21.9	23.1	20.9
E09	22.1	22.2	21.8	24.6	23	22.9	25.3	21.8	22.1	20.5	19	23.9	26	25	23.2	26.2	23
E10	23.8	23.1	28.7	26.2	30.9	23.8	33.2	30.4	27.3	32	24	26.9	25.6	27.1	26	28.2	26.3
E11	22.9	22.1	31.8	26.2	30.1	24.5	28.7	27.6	27	31.8	32	26.4	27	27.5	27.2	26.8	27.9
E12	26.3	26	29.2	29.1	24.4	26.1	26.3	28	25.1	24	24	25.2	29.2	23	22.1	22.9	23.1
F01	21.2	19.7	23.8	22.2	29.3	21.1	30.9	31.8	27.6	31	27.3	26.9	24.6	24.2	20.2	24.2	20.3
F02	20	20.5	23.8	23	29.3	20.9	30.9	31.8	27.6	27.4	25.4	26.9	27.3	24.3	20	24.1	20.1
F03	23	23.2	24.3	25.8	26	23.8	26.4	24.3	26.6	31.5	24	24.9	29	27.1	25.8	27.9	24.1
F04	23.1	22.1	29.3	24.9	25.8	22.7	32.8	32.9	26.3	30.2	27.6	28.9	24	24	23.1	24.2	23.2
F05	21.9	21.3	21.8	23.1	23	21.8	25.3	21.8	27.6	24.1	24.3	24.6	27	24.1	21	25.1	21.1
F06	21.9	21.5	24.9	23.9	26.3	22.9	25.9	24.9	23.3	25.6	25	26.4	28	23.1	22	25.1	21.9
F07	25.2	24.7	28.6	27.2	26.3	25.3	29.1	28.6	27.1	25.9	25.6	26	27.2	22.5	25	24.9	25.9
F08	24.8	24.2	22.9	26.7	24.1	25.1	23	22.9	28.1	22.8	25.6	27.4	26.6	28.3	24.6	24.9	25.1
F09	23.1	22.4	25.5	24.6	27	23.5	26.8	25.5	26.8	26	19.7	27.4	26.8	26.2	27.2	27.1	25.2
F10	22.9	22.1	24.2	24	25.4	22.8	25	24.2	27.3	24.6	26.1	25.9	25	25.8	21.9	24.9	22
F11	20.1	19.2	20.9	20.3	22.2	20.4	22.6	20.9	23.5	27.3	26	22.7	22.6	23.1	21.9	23.1	21
F12	22.1	21.1	22.6	23	23.5	22.6	24.9	22.6	24.8	23.3	24.2	24.9	24.9	24	21	24.1	20.9
G01	23.7	25	25.2	25.9	26.3	25.9	26.4	25.2	27.9	26.5	27	28.2	26.4	26.6	25.3	28.9	25
G02	23.6	22.8	25	24.6	24	23.6	27	24	23.9	24.2	24.9	24.7	27	23.8	24.3	26.3	24
G03	23.6	23.8	23.3	25.7	25	24.2	24	23.3	26	22.9	25.2	24	24	28.5	25.4	27.7	24
G04	22.9	23.1	26.2	25	29.3	23.8	26.4	26.2	29.6	24.7	25	28.4	26.4	27.2	26	28.8	24
G05	24.2	23.2	23.9	26.7	25.3	25.1	24.3	23.9	23.7	23.5	22.4	22.9	24.3	28.6	28	29	25.2
G06	22.9	22	24.3	25	24.9	23.7	25	24.3	27.2	26.1	25	27.9	25	25	22.9	24.7	23
G07	24.1	27	26.2	23.2	25.3	23	24.9	26.2	26.7	23	24	25.8	24.9	24.4	20.3	24.4	21.2
G08	20.1	19.3	25.2	21.1	26.2	19.9	25.8	25.2	27.1	26.4	27	25.4	25.8	22.9	20.3	23.2	21
G09	24.9	23.1	25.9	26.6	26.4	24.8	26.2	25.9	28.6	26.5	26.9	27.8	26.2	26	24.3	28.7	23.8
G10	21.8	21	27.6	22.8	28.4	22.6	30.9	28.4	27.9	28.4	28.3	28.6	30.9	23.8	21	24.8	20.8
G11	19.2	17.3	23.9	19.2	25	19.2	24	23.9	25.3	24.6	26.4	27.6	24	21.4	24	20.9	22
G12	25.1	22.4	26.2	25.1	27.2	24.2	28	26.2	27.9	28	27.6	28.7	28	24	22	26.4	23.3
H01	15.6	14.6	14.7	14.1	15.7	14.8	15.4	14.8	14.3	15.2	15.8	14	15.4	15	14.9	15.5	14.9
H02	23.4	24.6	23.8	24.6	23.7	24.3	23	23.9	23	22.8	21	20.9	23	23.1	24.1	23.4	23.5
H03	18.2	17.5	17.9	17.8	17.9	18.5	18.8	18.4	17	17.9	18.6	18.1	18.8	18.1	17.9	18	18.2
H04	17.9	18.1	16.7	17.4	18.1	16.7	18.7	18	17.9	16.8	18.2	17.8	18.7	17.8	17.9	18	18.4
H05	17.7	16.9	17.6	18	17.6	18.1	17.2	17	16.9	17.2	18	18.2	17.2	17.2	18	17.5	18.2
H06	37.6	35.8	36.1	37	37.6	36.9	36.8	37	36.9	38.2	37	36.4	36.8	36.3	37	36.4	37.7
H07	21.6	21.7	22	21.9	20.8	21.5	20.9	20.9	21.6	21	19.9	22	20.9	21	20.6	21.9	21.6
H08	22.3	21.4	22	21.6	22.7	20	20.8	21	20.7	19.8	22	21.7	20.8	20.9	21	21.3	22.6
H09	20.9	22.1	21.4	20.7	21	21.6	21.4	22	21.8	21.3	22.7	21	21.4	22	21.5	21.6	21.5
H10	17.9	18.3	17.6	16.5	17.2	17.6	17.3	16.9	17.3	17	16.8	17.5	17.3	17.8	17.7	17.7	17.9
H11	18.6	17.9	18.1	17.6	18	17.6	17.6	17.6	18.1	17.3	17	18	17.6	18	17.8	17.1	18.1
H12	18.4	17.4	17.5	16.9	18.7	16.9	18.6	18.9	17.6	17.5	16.7	18	18.6	18	17.9	18	18.2
